# Supplementary material for: Dairy Consumption and Risk of Cardiovascular and Bone Health Outcomes in Adults: An Umbrella Review and Updated Meta-Analyses
Source: Nutrients. 2025 Aug 22;17(17):2723. doi: 10.3390/nu17172723 (PMC12430323; doi:10.3390/nu17172723)
Supplement: Supplementary file 1 [file nutrients-17-02723-s001.zip]

Archive with 1 entries (1 files):
- nutrients-3810563-supplementary.pdf
